# Supplementary material for: An intrinsic temporal order of c-JUN N-terminal phosphorylation regulates its activity by orchestrating co-factor recruitment
Source: Nat Commun. 2022 Oct 17;13:6133. doi: 10.1038/s41467-022-33866-w (PMC9576782; doi:10.1038/s41467-022-33866-w)
Supplement: Supplementary file 3 — Source Data [file 41467_2022_33866_MOESM3_ESM.xlsx]

## Sheet: Figure 1
Figure 1c		mean				standard error (n=3)						repeat 1						repeat 2						repeat 3
	time / hrs	S63	S73	T91	T93	S63	S73	T91	T93			time / hrs	S63	S73	T91	T93		time / hrs	S63	S73	T91	T93		time / hrs	S63	S73	T91	T93
	0.0998612	0.366667	0.0333333	0.04	0.07	0.0536449	0.0185592	0.0152753	0.011547			0.0998612	0.405071	0.0225747	0.0539038	0.0862909		0.0998612	0.260313	0.0719047	0.0584359	0.0714216		0.0998612	0.429528	0.0078698	0.00562919	0.0505089
	0.203195	0.63	0.11	0.0666667	0.06	0.0404145	0.046188	0.0185592	0.01			0.203195	0.634816	0.0315294	0.0306778	0.0376743		0.203195	0.558393	0.10561	0.0908457	0.0732224		0.203195	0.699969	0.18891	0.0770192	0.0722997
	0.306528	0.69	0.173333	0.13	0.113333	0.0602771	0.02848	0.06245	0.0218581			0.306528	0.763619	0.137373	0.00917456	0.138415		0.306528	0.565746	0.234272	0.22153	0.125355		0.306528	0.743281	0.147478	0.157913	0.0735321
	0.409862	0.756667	0.22	0.186667	0.163333	0.0517472	0.0321455	0.0437163	0.0375648			0.409862	0.860557	0.225337	0.100458	0.096133		0.409862	0.712587	0.268978	0.243163	0.231303		0.409862	0.698736	0.159613	0.215046	0.160817
	0.513195	0.826667	0.28	0.19	0.156667	0.0384419	0.0321455	0.0602771	0.034801			0.513195	0.864082	0.265384	0.11806	0.0978569		0.513195	0.753482	0.344585	0.306778	0.215152		0.513195	0.874567	0.232597	0.142818	0.14833
	0.616528	0.846667	0.316667	0.223333	0.176667	0.00333333	0.0497773	0.0554777	0.0328295			0.616528	0.847234	0.236465	0.122639	0.131772		0.616528	0.843522	0.407139	0.31142	0.24041		0.616528	0.85109	0.29731	0.237004	0.155503
	0.719862	0.863333	0.333333	0.216667	0.19	0.02848	0.0688799	0.0913479	0.0351188			0.719862	0.921759	0.246829	0.0797768	0.147081		0.719862	0.842075	0.471432	0.394913	0.258631		0.719862	0.830588	0.27635	0.182734	0.156517
	0.823195	0.95	0.366667	0.26	0.226667	0.043589	0.0384419	0.085049	0.0622718			0.823195	1.03263	0.307717	0.178179	0.149497		0.823195	0.878995	0.440823	0.426614	0.354257		0.823195	0.941375	0.354396	0.17371	0.182486
	0.926528	0.963333	0.36	0.26	0.26	0.05696	0.0305505	0.0750555	0.0793725			0.926528	1.00583	0.296886	0.132796	0.140915		0.926528	0.848803	0.40241	0.38994	0.41027		0.926528	1.02883	0.378782	0.257347	0.230414
	1.02986	0.87	0.373333	0.333333	0.216667	0.0450925	0.0233333	0.0581187	0.0405518			1.02986	0.962974	0.325625	0.323159	0.150197		1.02986	0.821658	0.407932	0.443187	0.288922		1.02986	0.833298	0.381633	0.236985	0.211063
	1.13319	0.936667	0.426667	0.316667	0.276667	0.0751295	0.0120185	0.0578312	0.0417665			1.13319	1.07462	0.405136	0.280107	0.230302		1.13319	0.806292	0.454897	0.432176	0.363007		1.13319	0.93193	0.422116	0.235731	0.244459
	1.23653	0.92	0.403333	0.333333	0.293333	0.0655744	0.0338296	0.0698411	0.0643774			1.23653	1.05032	0.379912	0.23522	0.21428		1.23653	0.871141	0.474009	0.474953	0.420154		1.23653	0.844547	0.36168	0.294885	0.248724
	1.33986	0.953333	0.436667	0.34	0.306667	0.0674125	0.02848	0.090185	0.0440959			1.33986	1.079	0.472067	0.256059	0.239766		1.33986	0.850763	0.456646	0.51941	0.394391		1.33986	0.931246	0.37797	0.241431	0.292138
	1.4432	0.946667	0.443333	0.35	0.28	0.123468	0.0290593	0.0750555	0.0264575			1.4432	1.18171	0.494273	0.268707	0.293158		1.4432	0.761614	0.449067	0.49899	0.316844		1.4432	0.904202	0.393293	0.282738	0.227233
	1.54653	0.953333	0.44	0.35	0.296667	0.0841295	0	0.080829	0.0592546			1.54653	1.09289	0.435234	0.251652	0.266007		1.54653	0.797733	0.43921	0.509567	0.408279		1.54653	0.971181	0.436148	0.290383	0.211933
	1.64986	0.93	0.486667	0.386667	0.313333	0.110151	0.0260342	0.0669162	0.0333333			1.64986	1.12675	0.489861	0.312906	0.281613		1.64986	0.746676	0.534091	0.51917	0.379729		1.64986	0.91326	0.44357	0.330761	0.280676
	1.7532	0.963333	0.463333	0.393333	0.31	0.099387	0.0133333	0.0688799	0.0458258			1.7532	1.10251	0.450667	0.311547	0.248609		1.7532	0.773588	0.488349	0.532993	0.401924		1.7532	1.0213	0.449084	0.343532	0.284812
	1.85653	0.913333	0.5	0.366667	0.296667	0.0751295	0.0264575	0.0821246	0.0638575			1.85653	1.04425	0.539745	0.30267	0.310996		1.85653	0.78028	0.507643	0.531359	0.398312		1.85653	0.924186	0.450617	0.269582	0.179682
	1.95987	0.973333	0.5	0.356667	0.293333	0.116667	0.0208167	0.0868588	0.0606447			1.95987	1.1891	0.537661	0.277405	0.289926		1.95987	0.787732	0.471926	0.525452	0.401137		1.95987	0.943796	0.488234	0.26154	0.188455
	2.0632	0.96	0.463333	0.34	0.336667	0.13	0.0366667	0.0888819	0.0536449			2.0632	1.21858	0.503024	0.296315	0.31003		2.0632	0.833868	0.49729	0.505459	0.444726		2.0632	0.826684	0.388615	0.210848	0.258496
	2.16653	1.03	0.516667	0.4	0.326667	0.0953939	0.0145297	0.0585947	0.0375648			2.16653	1.20353	0.536002	0.422473	0.331165		2.16653	0.87308	0.494973	0.487533	0.387801		2.16653	1.01714	0.522285	0.290783	0.260738
	2.26987	1.00667	0.476667	0.38	0.326667	0.129915	0.0145297	0.0665833	0.0705534			2.26987	1.22753	0.479989	0.33772	0.297086		2.26987	0.783227	0.497736	0.50747	0.462284		2.26987	1.01244	0.454592	0.288164	0.223685
	2.3732	1.02	0.503333	0.36	0.37	0.0896289	0.024037	0.087178	0.0321455			2.3732	1.17963	0.551141	0.342037	0.355996		2.3732	0.867014	0.466775	0.518992	0.430125		2.3732	1.01365	0.494037	0.223769	0.315828
	2.47653	1.00333	0.533333	0.416667	0.363333	0.0783865	0.0405518	0.0811035	0.0176383			2.47653	1.1302	0.601039	0.427978	0.389234		2.47653	0.858591	0.542136	0.55016	0.374962		2.47653	1.01642	0.462626	0.274483	0.327119
	2.57987	0.993333	0.49	0.393333	0.38	0.0973539	0.03	0.0825295	0.043589			2.57987	1.07071	0.550104	0.356395	0.374332		2.57987	0.801476	0.457497	0.551977	0.45615		2.57987	1.10599	0.458509	0.267014	0.310393
	2.6832	0.963333	0.513333	0.38	0.32	0.127845	0.0260342	0.0981495	0.0568624			2.6832	1.12411	0.563976	0.382957	0.346591		2.6832	0.714767	0.505665	0.552372	0.396443		2.6832	1.06152	0.470624	0.212449	0.206301
	2.78653	1.05333	0.496667	0.426667	0.37	0.101379	0.0166667	0.0611919	0.043589			2.78653	1.21596	0.47999	0.411335	0.381481		2.78653	0.871032	0.532333	0.543423	0.441114		2.78653	1.06709	0.482053	0.329153	0.287918
	2.88987	1.00333	0.47	0.406667	0.35	0.103333	0.0208167	0.072188	0.0519615			2.88987	1.20104	0.462779	0.409941	0.352805		2.88987	0.854255	0.513918	0.534252	0.440335		2.88987	0.96022	0.435427	0.27889	0.260083
	2.9932	0.933333	0.493333	0.413333	0.366667	0.103976	0.0260342	0.0788106	0.0384419			2.9932	1.1078	0.536199	0.388463	0.398547		2.9932	0.74704	0.493506	0.562401	0.411779		2.9932	0.941965	0.453214	0.291115	0.285911
	3.09653	0.986667	0.503333	0.383333	0.346667	0.132455	0.0290593	0.072188	0.0437163			3.09653	1.24908	0.511343	0.382544	0.396364		3.09653	0.832173	0.548883	0.510067	0.382045		3.09653	0.878657	0.449315	0.257839	0.260727
	3.19987	1.05333	0.53	0.4	0.373333	0.105251	0.0416333	0.092376	0.048074			3.19987	1.24617	0.590683	0.398512	0.403681		3.19987	0.8869	0.551839	0.558098	0.437416		3.19987	1.01938	0.448789	0.237903	0.275489
	3.3032	1.03	0.533333	0.41	0.363333	0.0288675	0.0548736	0.0757188	0.0517472			3.3032	1.08483	0.628134	0.432381	0.409461		3.3032	0.980001	0.527299	0.526209	0.416315		3.3032	1.02766	0.43812	0.266532	0.260433
	3.40653	1.05333	0.543333	0.43	0.373333	0.114649	0.0260342	0.0608276	0.05696			3.40653	1.27164	0.592112	0.441582	0.443261		3.40653	0.878232	0.537776	0.53306	0.424963		3.40653	1.00655	0.497582	0.324331	0.261161
	3.50987	1.00667	0.563333	0.4	0.32	0.0982061	0.0463081	0.0793725	0.0750555			3.50987	1.18315	0.640951	0.430978	0.315056		3.50987	0.842987	0.565139	0.515171	0.450209		3.50987	0.995637	0.478618	0.248148	0.1858
	3.6132	0.946667	0.533333	0.41	0.36	0.0898765	0.0185592	0.072111	0.0680686			3.6132	1.11372	0.574695	0.447136	0.394718		3.6132	0.804955	0.524433	0.506473	0.456655		3.6132	0.933812	0.505161	0.273863	0.225412
	3.71653	1.01333	0.553333	0.423333	0.35	0.101708	0.0712585	0.0523874	0.0556776			3.71653	1.19812	0.687068	0.409104	0.394065		3.71653	0.850782	0.515696	0.522629	0.415949		3.71653	0.987645	0.452087	0.337122	0.241108
	3.81987	0.976667	0.543333	0.43	0.32	0.0783865	0.0409607	0.085049	0.0650641			3.81987	1.11595	0.616804	0.464668	0.39119		3.81987	0.848151	0.479917	0.555447	0.375141		3.81987	0.955463	0.527952	0.27119	0.187153
	3.9232	0.976667	0.543333	0.436667	0.37	0.0536449	0.0296273	0.0742369	0.057735			3.9232	1.02021	0.595329	0.488026	0.371679		3.9232	0.871056	0.529239	0.52964	0.474261		3.9232	1.04173	0.498879	0.294157	0.265681
	4.02653	0.99	0.543333	0.443333	0.376667	0.0665833	0.0202759	0.0808977	0.0698411			4.02653	1.11026	0.576551	0.449287	0.421404		4.02653	0.875483	0.539781	0.58341	0.469172		4.02653	0.977215	0.505586	0.295665	0.242975
	4.12987	1.04	0.523333	0.383333	0.353333	0.117189	0.0333333	0.0956266	0.0766667			4.12987	1.25817	0.594919	0.396081	0.432193		4.12987	0.860571	0.491028	0.53797	0.430541		4.12987	0.997074	0.493756	0.210097	0.195326
	4.2332	0.996667	0.543333	0.413333	0.363333	0.05696	0.0202759	0.0811035	0.0669162			4.2332	1.11451	0.58264	0.397853	0.41779		4.2332	0.945392	0.544599	0.558801	0.441656		4.2332	0.932444	0.507669	0.279989	0.225373
	4.33653	1.00667	0.563333	0.423333	0.336667	0.118369	0.0120185	0.108064	0.0409607			4.33653	1.20566	0.583863	0.499222	0.353754		4.33653	0.800499	0.570978	0.561425	0.395152		4.33653	1.01002	0.538207	0.205337	0.260355
	4.43987	1.09333	0.543333	0.433333	0.386667	0.12252	0.0433333	0.05696	0.0742369			4.43987	1.32638	0.617121	0.481123	0.444496		4.43987	0.923362	0.544133	0.501586	0.484166		4.43987	1.02773	0.473694	0.316364	0.239751
	4.5432	1.00333	0.476667	0.433333	0.373333	0.0868588	0.0166667	0.0819214	0.0617342			4.5432	1.15668	0.456813	0.462707	0.439112		4.5432	0.860526	0.506579	0.555788	0.429833		4.5432	0.992227	0.460963	0.277504	0.246016
	4.64653	1.00667	0.516667	0.4	0.386667	0.11865	0.0260342	0.0986577	0.0643774			4.64653	1.22341	0.516833	0.415451	0.466012		4.64653	0.812926	0.56351	0.558966	0.425901		4.64653	0.990649	0.47161	0.221348	0.255792
	4.74987	1.05333	0.586667	0.41	0.34	0.0611919	0.031798	0.0862168	0.0208167			4.74987	1.14634	0.65015	0.467427	0.349072		4.74987	0.940469	0.558097	0.521759	0.36873		4.74987	1.07314	0.548495	0.238785	0.300071
	4.8532	1	0.536667	0.423333	0.356667	0.0986577	0.0466667	0.0920748	0.075351			4.8532	1.18443	0.610991	0.504981	0.462806		4.8532	0.835913	0.554033	0.526317	0.402959		4.8532	0.977685	0.447789	0.243001	0.207699
	4.95653	0.986667	0.566667	0.453333	0.363333	0.149926	0.0648931	0.0768838	0.0669162			4.95653	1.27393	0.690683	0.544511	0.443163		4.95653	0.761144	0.543243	0.524952	0.419441		4.95653	0.927109	0.4705	0.296564	0.232003
	5.05987	0.996667	0.55	0.43	0.33	0.0933333	0.0251661	0.0793725	0.0450925			5.05987	1.16577	0.598144	0.45982	0.367367		5.05987	0.847217	0.530312	0.551654	0.375393		5.05987	0.97275	0.523097	0.276924	0.238241
	5.1632	0.973333	0.546667	0.44	0.363333	0.0976957	0.0333333	0.083865	0.0868588			5.1632	1.16028	0.584732	0.4477	0.4641		5.1632	0.832121	0.579855	0.579079	0.443285		5.1632	0.926837	0.476631	0.286165	0.188029
												5.26653	1.18588	0.608488	0.426616	0.364477		5.26653	0.862487	0.565916	0.560701	0.425187		5.26653	1.02206	0.494708	0.287897	0.245297
												5.36987	1.24904	0.597621	0.496694	0.46191		5.36987	0.946923	0.502469	0.562494	0.402217		5.36987	1.02965	0.473353	0.348995	0.235651
												5.4732	1.29885	0.588867	0.55407	0.413286		5.4732	0.904289	0.509445	0.544951	0.397376		5.4732	0.95303	0.472343	0.236065	0.155256
												5.57653	1.18632	0.616577	0.432347	0.486148		5.57653	0.930684	0.531525	0.545677	0.460286		5.57653	1.00752	0.491603	0.224954	0.206774
												5.67987	1.29611	0.693532	0.490261	0.473706		5.67987	0.831319	0.504361	0.527722	0.506286		5.67987	1.01719	0.510707	0.298896	0.209005
												5.7832	1.22862	0.581213	0.504102	0.38578		5.7832	0.940109	0.507763	0.530347	0.432696		5.7832	1.00467	0.532309	0.266067	0.250713
Figure 1d												5.88653	1.28183	0.644439	0.52764	0.401541		5.88653	0.866514	0.565548	0.50414	0.428431		5.88653	1.02148	0.481306	0.294782	0.210403
												5.98987	1.34636	0.571219	0.438948	0.360271		5.98987	0.89792	0.544795	0.477025	0.41816		5.98987	1.14731	0.46345	0.293592	0.234306
Time (min)	pS63	pS73	pT91	pT93								6.0932	1.22611	0.582212	0.459599	0.393992		6.0932	0.931269	0.536226	0.568517	0.340764		6.0932	0.916437	0.502046	0.2586	0.236679
0	0.94	0.77	0.57	0.67								6.19653	1.19978	0.598948	0.514952	0.401363		6.19653	0.878339	0.555915	0.52672	0.405032		6.19653	0.913467	0.51026	0.354247	0.246706
20	24.49	0.91	0.66	0.78								6.29987	1.18907	0.671005	0.519227	0.402356		6.29987	0.895297	0.57855	0.594436	0.45499		6.29987	1.05997	0.539208	0.231423	0.251759
50	87.67	39.72	6.54	4.24								6.4032	1.22204	0.636287	0.510977	0.406131		6.4032	0.879676	0.54156	0.565934	0.485955		6.4032	1.04254	0.534088	0.289113	0.24992
100	98.75	75.8	52.4	55.57								6.50653	1.29604	0.636041	0.535748	0.411079		6.50653	0.890597	0.514192	0.557488	0.406397		6.50653	1.05012	0.49735	0.344046	0.352465
300	100	100	72.01	83.75								6.60987	1.31866	0.564046	0.535686	0.48995		6.60987	0.894635	0.507346	0.536445	0.424848		6.60987	1.15818	0.533295	0.266605	0.235476
400	89.54	73.45	100	100								6.7132	1.22648	0.661791	0.479446	0.394057		6.7132	0.872822	0.571432	0.552319	0.40988		6.7132	0.943224	0.505313	0.263185	0.244127
												6.81653	1.17205	0.570152	0.419679	0.411737		6.81653	0.891156	0.543299	0.541032	0.457586		6.81653	0.992078	0.514541	0.24046	0.230691

## Sheet: Figure 2
Figure 2a	Time (min)	p-JNK
	0	0	0	0
	5	0.89994	7.32805	18.2978
	10	24.0231	30.0741	63.4352
	12	65.8272	42.2137	49.9938
	13	50.436	58.3456	66.2906
	14	61.3946	68.8755	55.546
	15	71.3439	62.2115	69.7248
	16	83.3354	63.6784	86.3055
	17	97.2887	66.375	84.8715
	18	96.9633	78.2399	84.8065
	19	97.5224	88.3121	85.4893
	20	85.7738	74.3619	88.3851
	25	96.4097	81.0348	100
	30	100	100	99.9998
Figure 2b	Time (min)	pS63			pS73			pT91			pT93
	0	2.04	4.25	4.83404	19.36	4.12	4.32869	1.36	0.54	0.330332	0.22	1.01	0.479335
	5	1.77	6.79	2.45768	18.2	2.42	2.07329	2.51	0.63	0.116165	1.58	2.98	1.01563
	10	11.74	15.21	19.9609	47.36	15.54	14.6839	3.34	4.66	3.32076	1.69	6.02	6.25798
	12	58.2	48.48	44.9383	78.85	60	45.8174	17.42	22.3	16.5851	10.03	18.88	27.151
	13	51.04	39.76	47.1052	73.07	54.88	42.5249	14.02	21.93	19.1465	8.95	20.83	24.8759
	14	76.56	68.29	57.8667	83.87	82.18	66.3793	35.71	32.88	33.0189	21.93	42.28	40.5651
	15	76.94	82.78	65.9957	79.05	85.54	72.8031	43.46	50.52	35.3013	23.44	57.41	50.8713
	16	82.94	100.14	79.5756	83.96	107.47	77.6757	56.74	63.43	44.3951	27.74	87.22	61.6209
	17	91.6	87.85	77.0909	91.33	110.5	87.3825	69.32	68.02	54.3984	48.57	85.82	74.1902
	18	83.4	85.3	73.7155	73.74	97.05	81.4847	83.17	69.18	60.81	48.67	79.52	73.4558
	19	97.65	91.81	74.9037	99.54	112.17	87.3563	79.77	73.84	63.4921	70.38	75.68	76.6283
	20	92.45	83.08	82.2448	87.46	104.05	79.6192	73.13	75.81	61.5038	66.21	74.8	77.1773
	25	104.48	98.25	87.8987	84.69	98.51	94.3365	100.38	102.19	80.9649	98.99	92.3	89.9656
	30	100	100	100	100	100	100	100	100	100	100	100	100

## Sheet: Figure 3
Figure 3a		Fig 3a		Initial rates (hr-1)
				WT	err	S63A	err	S73A	err	T91A	err	T93A	err
			S63	3.78	0.22	NA	NA	1.995	0.07	1.954	0.094	1.536	0.068
			S73	0.673	0.023	0.464	0.02	NA	NA	0.45	0.016	0.342	0.012
			T91	0.494	0.018	0.202	0.012	0.1413	0.0064	NA	NA	0.1711	0.0069
			T93	0.423	0.019	0.1835	0.0092	0.15	0.011	0.936	0.056	NA	NA
			Errors indicate the standard error determined by least squares fitting
Fig 3b		Initial rates (hr-1)
		WT	err	mDock	err	cDock	err
	S63	3.78	0.22	0.173	0.01	0.0662	0.0078
	S73	0.673	0.023	0.0037	0.0022	0.0071	0.0042
	T91	0.494	0.018	0.733	0.027	0.0111	0.0036
	T93	0.423	0.019	0.512	0.025	0.006	0.0042
	Errors indicate the standard error determined by least squares fitting
Figure 3c		mean				standard error (n=2)						repeat 1						repeat 2
	time / hrs	S63	S73	T91	T93	S63	S73	T91	T93			time / hrs	S63	S73	T91	T93		time / hrs	S63	S73	T91	T93
	0.0998612	0.045	-0.015	0.055	0.04	0.025	0.025	0.045	0.03			0.0998612	0.022638	0.00929489	0.0126347	0.0136424		0.0998612	0.0684092	-0.0356149	0.0989664	0.068674
	0.203195	0.035	-0.02	0.11	0.065	0.005	0.01	0.08	0.035			0.203195	0.0305236	-0.0147843	0.0297792	0.0339678		0.203195	0.036534	-0.0289491	0.194612	0.0955086
	0.306528	0.085	-0.005	0.165	0.11	0.015	0.025	0.085	0.07			0.306528	0.0676845	0.021346	0.0847824	0.0389062		0.306528	0.099471	-0.031157	0.245042	0.181101
	0.409862	0.1	0.005	0.195	0.135	0.01	0.005	0.105	0.045			0.409862	0.108321	0.000909405	0.0949088	0.0855446		0.409862	0.087613	0.00927993	0.30477	0.184351
	0.513195	0.095	0	0.245	0.17	0.005	0.01	0.115	0.07			0.513195	0.0954977	-0.00543358	0.129525	0.100919		0.513195	0.0861596	0.00965303	0.360463	0.236694
	0.616528	0.13	0	0.25	0.175	0.05	0	0.12	0.075			0.616528	0.081008	0.00420092	0.129982	0.101991		0.616528	0.175177	-0.00301748	0.372079	0.25036
	0.719862	0.125	-0.01	0.28	0.185	0.055	0.01	0.11	0.075			0.719862	0.067275	-0.00415285	0.170774	0.114475		0.719862	0.175727	-0.0234162	0.389214	0.264485
	0.823195	0.11	-0.01	0.295	0.195	0.05	0.01	0.115	0.085			0.823195	0.0630914	-0.0168139	0.175773	0.109391		0.823195	0.160097	0.00327786	0.40577	0.277799
	0.926528	0.16	0	0.29	0.225	0.07	0	0.1	0.085			0.926528	0.0867637	-0.0049335	0.187636	0.13777		0.926528	0.229765	-0.000479118	0.388212	0.311067
	1.02986	0.14	0.01	0.32	0.225	0.06	0.01	0.08	0.075			1.02986	0.078604	0.00115726	0.237825	0.152051		1.02986	0.19555	0.0237855	0.40022	0.299846
	1.13319	0.15	0.01	0.335	0.23	0.04	0	0.105	0.07			1.13319	0.114885	0.0100587	0.230167	0.161464		1.13319	0.194269	0.0145481	0.438955	0.30246
	1.23653	0.185	0.01	0.32	0.23	0.095	0.02	0.06	0.07			1.23653	0.0946089	-0.00721179	0.259732	0.159107		1.23653	0.276729	0.0271657	0.384556	0.295417
	1.33986	0.16	0.03	0.305	0.24	0.04	0.01	0.055	0.08			1.33986	0.122841	0.0155839	0.252227	0.161269		1.33986	0.204561	0.0399759	0.362688	0.321306
	1.4432	0.185	0.01	0.33	0.24	0.075	0.01	0.08	0.05			1.4432	0.112061	0.00499935	0.24919	0.185064		1.4432	0.258728	0.0183407	0.413385	0.291991
	1.54653	0.185	0.03	0.34	0.225	0.085	0.01	0.08	0.045			1.54653	0.0982901	0.0204737	0.257394	0.17855		1.54653	0.270487	0.0379199	0.415269	0.273166
	1.64986	0.17	0.025	0.32	0.22	0.06	0.015	0.05	0.05			1.64986	0.113514	0.010358	0.265775	0.165568		1.64986	0.232842	0.0355713	0.37286	0.273177
	1.7532	0.17	-0.005	0.32	0.26	0.07	0.005	0.02	0.06			1.7532	0.101367	-0.0118508	0.297867	0.203002		1.7532	0.24266	0.00108444	0.343069	0.319439
	1.85653	0.155	0.01	0.345	0.25	0.055	0	0.045	0.05			1.85653	0.10423	0.00640779	0.297362	0.196989		1.85653	0.21187	0.00668065	0.386158	0.301062
	1.95987	0.195	0.01	0.33	0.25	0.055	0.01	0.04	0.05			1.95987	0.14051	-0.00167757	0.294878	0.204231		1.95987	0.247471	0.0151703	0.372735	0.304891
	2.0632	0.175	-0.01	0.325	0.235	0.095	0.02	0.035	0.035			2.0632	0.0848995	0.0118064	0.285249	0.196081		2.0632	0.274981	-0.0279441	0.356002	0.271643
	2.16653	0.18	0.02	0.335	0.235	0.06	0	0.035	0.025			2.16653	0.121489	0.0167267	0.3037	0.206251		2.16653	0.243068	0.0161727	0.371528	0.257388
	2.26987	0.235	0.015	0.345	0.27	0.105	0.015	0.045	0.03			2.26987	0.127041	0.000154707	0.299489	0.235785		2.26987	0.338901	0.0283696	0.386456	0.303693
	2.3732	0.225	0.005	0.325	0.25	0.075	0.005	0.015	0.03			2.3732	0.14854	-0.00310298	0.313292	0.223613		2.3732	0.296674	0.0142723	0.336248	0.283242
	2.47653	0.245	0.025	0.355	0.26	0.065	0.005	0.025	0.04			2.47653	0.176763	0.0150127	0.330135	0.219826		2.47653	0.31211	0.0252365	0.384163	0.297376
	2.57987	0.205	0	0.37	0.235	0.085	0.01	0.04	0.015			2.57987	0.118216	0.00502872	0.330428	0.221574		2.57987	0.29286	-0.00515484	0.411873	0.25298
	2.6832	0.245	0.01	0.34	0.245	0.095	0	0.01	0.015			2.6832	0.15412	0.00973302	0.332676	0.225576		2.6832	0.337785	0.00961386	0.345877	0.257983
	2.78653	0.235	-0.01	0.35	0.235	0.055	0	0.01	0.025			2.78653	0.178818	-0.0133554	0.338217	0.212618		2.78653	0.293065	-0.00725246	0.361569	0.255328
	2.88987	0.225	0	0.34	0.26	0.065	0	0	0.02			2.88987	0.162195	0.000849355	0.33955	0.235761		2.88987	0.286014	-0.00331289	0.341494	0.281134
	2.9932	0.215	0.015	0.34	0.245	0.055	0.015	0.01	0.015			2.9932	0.162747	-0.00245542	0.345245	0.233417		2.9932	0.267733	0.0275341	0.334999	0.261428
	3.09653	0.245	0.01	0.36	0.265	0.045	0.01	0	0.025			3.09653	0.203656	-0.00345244	0.355387	0.240613		3.09653	0.293049	0.0170094	0.358132	0.293711
	3.19987	0.305	0.02	0.345	0.26	0.115	0	0.005	0.02			3.19987	0.191449	0.016903	0.350099	0.237757		3.19987	0.416544	0.0223932	0.341538	0.282163
	3.3032	0.255	0.005	0.335	0.26	0.075	0.005	0.005	0.02			3.3032	0.175747	-0.00113188	0.326683	0.235228		3.3032	0.329221	0.00628161	0.336852	0.284011
	3.40653	0.27	-0.005	0.37	0.24	0.09	0.005	0.03	0.03			3.40653	0.176078	-0.0052693	0.339457	0.205766		3.40653	0.355219	0.00155876	0.402653	0.273779
	3.50987	0.275	0	0.35	0.245	0.085	0.01	0.01	0.015			3.50987	0.194657	0.0113133	0.339783	0.231375		3.50987	0.361797	-0.0106588	0.36485	0.262868
	3.6132	0.275	-0.01	0.335	0.24	0.055	0	0.015	0.01			3.6132	0.219758	-0.0130159	0.322272	0.226177		3.6132	0.327822	-0.0139794	0.345234	0.250543
	3.71653	0.255	0.015	0.355	0.25	0.055	0.005	0.005	0.02			3.71653	0.204278	0.0226928	0.34934	0.23145		3.71653	0.309514	0.0071687	0.356123	0.265459
	3.81987	0.295	0.03	0.355	0.265	0.095	0.03	0.005	0.005			3.81987	0.201041	0.0041826	0.362447	0.27074		3.81987	0.391229	0.0562766	0.351677	0.256695
	3.9232	0.285	0.02	0.355	0.23	0.125	0.01	0.005	0.01			3.9232	0.162802	0.0117927	0.345543	0.235035		3.9232	0.412104	0.0275214	0.356601	0.220678
	4.02653	0.295	0.04	0.35	0.235	0.075	0.03	0	0.005			4.02653	0.216261	0.00911439	0.349598	0.234571		4.02653	0.368865	0.0666359	0.353142	0.241238
	4.12987	0.25	0.01	0.34	0.225	0.09	0.01	0.01	0.015			4.12987	0.157952	0.000881343	0.332744	0.238021		4.12987	0.339505	0.0198687	0.348483	0.21159
	4.2332	0.29	0.01	0.35	0.245	0.1	0	0.01	0.015			4.2332	0.193046	0.0135438	0.361257	0.261653		4.2332	0.385427	0.0139051	0.342855	0.225339
	4.33653	0.275	0.01	0.34	0.23	0.075	0.01	0	0.01			4.33653	0.1987	0.0203568	0.344916	0.236485		4.33653	0.351333	-0.00164359	0.33786	0.21503
	4.43987	0.275	0.01	0.315	0.245	0.065	0	0.005	0.025			4.43987	0.211358	0.00681656	0.321521	0.216464		4.43987	0.341518	0.00858172	0.308313	0.272661
	4.5432	0.27	0.01	0.36	0.24	0.07	0.01	0	0.01			4.5432	0.19637	0.0244759	0.363352	0.232872		4.5432	0.343354	-0.00473782	0.356304	0.253978
	4.64653	0.33	0.02	0.345	0.245	0.09	0.03	0.005	0.005			4.64653	0.244298	-0.01309	0.343137	0.242994		4.64653	0.416308	0.0466513	0.353758	0.25182
	4.74987	0.28	0.01	0.345	0.235	0.08	0.02	0.015	0.005			4.74987	0.201003	-0.008247	0.32854	0.240764		4.74987	0.363841	0.0319969	0.358031	0.234583
	4.8532	0.315	0.025	0.36	0.22	0.095	0.025	0	0			4.8532	0.22364	-0.00326964	0.363486	0.224523		4.8532	0.405035	0.050463	0.359366	0.223463
	4.95653	0.315	0.02	0.355	0.24	0.085	0.03	0.005	0.02			4.95653	0.230531	-0.00509469	0.357913	0.223152		4.95653	0.398203	0.048861	0.351885	0.257105
	5.05987	0.29	0.03	0.375	0.23	0.11	0	0.025	0			5.05987	0.183347	0.0327904	0.351918	0.227402		5.05987	0.401314	0.0274985	0.396351	0.231584
	5.1632	0.295	0.025	0.34	0.24	0.095	0.005	0.01	0.01			5.1632	0.200757	0.0226739	0.345329	0.232854		5.1632	0.391838	0.0322022	0.334228	0.250532
Figure 3d		mean				standard error (n=2)						repeat 1						repeat 2
	time / hrs	S63	S73	T91	T93	S63	S73	T91	T93			time / hrs	S63	S73	T91	T93		time / hrs	S63	S73	T91	T93
	0.0998612	0.005	-0.005	-0.025	-0.025	0.045	0.015	0.015	0.025			0.0998612	0.0514189	0.0123482	-0.0367748	-0.00322882		0.0998612	-0.0443273	-0.0150559	-0.00631382	-0.045252
	0.203195	0.015	-0.015	0.015	0	0.035	0.005	0.035	0.02			0.203195	0.0466772	-0.00564778	0.0523656	0.0187715		0.203195	-0.0237935	-0.0171609	-0.0185495	-0.0248865
	0.306528	-0.005	0	-0.01	-0.015	0.025	0.01	0.02	0.015			0.306528	0.0213715	0.00701632	0.00566586	-0.00308067		0.306528	-0.0329602	-0.00533473	-0.030727	-0.028213
	0.409862	0.04	-0.02	0.005	-0.03	0.04	0.01	0.025	0			0.409862	0.0805581	-0.00736035	-0.0170746	-0.0281663		0.409862	-0.00211067	-0.0256952	0.0300069	-0.0269341
	0.513195	0	0	-0.005	-0.01	0.02	0	0.025	0.06			0.513195	0.022701	0.000743432	0.0194483	0.0481077		0.513195	-0.0192768	-0.00400604	-0.0315037	-0.0746083
	0.616528	0.03	-0.015	0.015	0.01	0.04	0.025	0.005	0.02			0.616528	0.0661404	0.013352	0.0208981	0.0276099		0.616528	-0.00998765	-0.0417866	0.00829206	-0.0136339
	0.719862	0.065	0.005	0.02	-0.005	0.015	0.005	0.02	0.035			0.719862	0.0821558	0.0133779	0.0388909	0.0270201		0.719862	0.0540901	0.00461776	-0.00052793	-0.0414147
	0.823195	0.055	0.015	0.015	0.015	0.015	0.015	0.005	0.005			0.823195	0.0664808	0.00134751	0.0203331	0.0219431		0.823195	0.039434	0.0274468	0.00566655	0.00617491
	0.926528	0.055	0.01	-0.045	0	0.015	0	0.025	0.01			0.926528	0.0679334	0.00749907	-0.0163218	0.00847909		0.926528	0.0447687	0.0124257	-0.065406	-0.0136555
	1.02986	0.005	-0.05	-0.005	-0.055	0.035	0.04	0.025	0.035			1.02986	0.036358	-0.00896883	-0.0334266	-0.0218303		1.02986	-0.0292783	-0.0863019	0.0191829	-0.0868452
	1.13319	0.03	-0.005	0	-0.025	0.02	0.035	0.02	0.045			1.13319	0.0506536	0.0301834	0.0178848	0.0230342		1.13319	0.00731446	-0.0401237	-0.0242245	-0.0658358
	1.23653	0.055	-0.035	0.025	0	0.025	0.015	0.005	0.01			1.23653	0.0330558	-0.0462041	0.0233006	-0.0125085		1.23653	0.08117	-0.018309	0.031687	0.00587902
	1.33986	0.095	0.005	0.03	0	0.025	0.005	0.04	0			1.33986	0.0677584	0.00965833	-0.00523472	0.00371729		1.33986	0.121364	0.00319964	0.0686878	-0.00363011
	1.4432	0.09	0	-0.01	-0.025	0.05	0.01	0.01	0.015			1.4432	0.0413442	-0.00818503	0.00488231	-0.006962		1.4432	0.135039	0.00790132	-0.0166363	-0.0403653
	1.54653	0.085	-0.035	0.01	-0.01	0.005	0.035	0.01	0.03			1.54653	0.0792307	-0.00037013	-0.00356156	0.0212366		1.54653	0.0899591	-0.0663186	0.0195673	-0.0374312
	1.64986	0.075	0.005	0	-0.005	0.045	0.015	0.01	0.015			1.64986	0.0261754	-0.0108812	-0.0130693	-0.0172678		1.64986	0.118386	0.0195846	0.0100234	0.012854
	1.7532	0.15	0.02	0.01	0.045	0.05	0.01	0	0.025			1.7532	0.102221	0.0129268	0.0104124	0.0209562		1.7532	0.204667	0.0283145	0.00983375	0.0652219
	1.85653	0.135	0.04	0.045	0.005	0.035	0.01	0.045	0.005			1.85653	0.0998427	0.0493794	0.0012153	5.92582e-05		1.85653	0.174418	0.033063	0.0853452	0.00840643
	1.95987	0.095	0	0.025	0.01	0.005	0.02	0.045	0			1.95987	0.0977544	-0.0241137	-0.0216464	0.0100201		1.95987	0.086599	0.0227739	0.0667841	0.0127782
	2.0632	0.19	0.02	-0.015	0	0.05	0.02	0.005	0			2.0632	0.136187	0.00189622	-0.0120404	0.00469487		2.0632	0.235677	0.0398843	-0.0162462	-0.00205722
	2.16653	0.08	0.025	-0.005	-0.015	0.02	0.025	0.005	0.015			2.16653	0.0557003	0.00411582	-0.0125022	0.00398329		2.16653	0.100654	0.0520503	-0.00295604	-0.0331005
	2.26987	0.125	-0.005	-0.015	-0.04	0.065	0.025	0.025	0.03			2.26987	0.0641301	0.0187702	0.0106006	-0.00512461		2.26987	0.192765	-0.0342269	-0.0437421	-0.0704006
	2.3732	0.11	-0.02	-0.02	0	0.03	0.05	0.01	0.02			2.3732	0.0807251	0.0270937	-0.0128091	0.0157266		2.3732	0.138894	-0.0699877	-0.029787	-0.0150936
	2.47653	0.14	-0.01	0.005	0.01	0.1	0	0.015	0.01			2.47653	0.0440196	-0.00787345	-0.0128876	0.0187279		2.47653	0.239206	-0.00574038	0.0177366	0.00103469
	2.57987	0.125	-0.005	0.04	-0.005	0.035	0.005	0.07	0.005			2.57987	0.0914896	-0.00721819	-0.031274	0.00255791		2.57987	0.164708	0.00104039	0.105933	-0.0124023
	2.6832	0.115	0.025	0.02	0.01	0.025	0.025	0.04	0.01			2.6832	0.094616	0.00106852	-0.0215123	0.0176965		2.6832	0.138038	0.0469057	0.0571754	0.00150315
	2.78653	0.095	0.035	0.01	-0.005	0.035	0.005	0.01	0.005			2.78653	0.0562813	0.0364658	-0.00466713	0.00142		2.78653	0.131019	0.0255972	0.0173597	-0.0144914
	2.88987	0.13	0.035	0.025	0.015	0.02	0.025	0.025	0.005			2.88987	0.112449	0.0144291	0.00197173	0.0240001		2.88987	0.150439	0.0585835	0.0457216	0.00678168
	2.9932	0.155	0.015	0.06	-0.005	0.035	0.015	0.02	0.005			2.9932	0.118403	-0.00348471	0.0387017	0.000864435		2.9932	0.187867	0.0274818	0.0837462	-0.00545539
	3.09653	0.17	0.03	0.02	0.02	0.03	0	0.01	0			3.09653	0.140395	0.0250815	0.0113085	0.0229991		3.09653	0.198756	0.0258818	0.0275404	0.0179955
	3.19987	0.125	0.035	0.04	0	0.065	0.005	0.03	0.02			3.19987	0.0614923	0.0286237	0.0136639	-0.0167685		3.19987	0.192726	0.0393079	0.0666374	0.0183071
	3.3032	0.125	0.005	0.025	0.01	0.055	0.015	0.025	0.01			3.3032	0.0721389	0.0165575	-0.00127449	0.00132662		3.3032	0.183256	-0.013838	0.0544749	0.018662
	3.40653	0.15	0.05	0.035	0.035	0.06	0.04	0.035	0.015			3.40653	0.0908601	0.0112257	0.00440972	0.0231808		3.40653	0.212774	0.0916663	0.0689853	0.0459752
	3.50987	0.185	-0.035	0.025	0.025	0.075	0.015	0.015	0.005			3.50987	0.109767	-0.021288	0.00839629	0.0247038		3.50987	0.255981	-0.0535687	0.0352867	0.0258699
	3.6132	0.175	-0.005	0.025	0.02	0.085	0.015	0.045	0.03			3.6132	0.0917492	-0.019967	-0.0167998	-0.00890435		3.6132	0.257498	0.00501569	0.0661349	0.0475304
	3.71653	0.22	0.025	0.04	0.005	0.12	0.045	0.05	0.005			3.71653	0.100639	-0.0181847	-0.0129111	-0.00029686		3.71653	0.343947	0.0733606	0.0938032	0.0089561
	3.81987	0.205	0.03	0.055	0.04	0.085	0.05	0.035	0.03			3.81987	0.122126	-0.0168606	0.0170167	0.00988576		3.81987	0.294715	0.079828	0.0856425	0.0708578
	3.9232	0.22	0.03	0.08	0.005	0.11	0.01	0.07	0.015			3.9232	0.109844	0.0441336	0.00902081	-0.00828301		3.9232	0.333144	0.023522	0.151533	0.0159674
	4.02653	0.19	0.03	0.065	0.045	0.12	0.02	0.065	0.025			4.02653	0.0738152	0.0113559	-0.00213553	0.0228745		4.02653	0.31291	0.0515969	0.130452	0.066553
	4.12987	0.185	0.045	0.04	0.055	0.085	0.035	0.05	0.045			4.12987	0.09564	0.00704922	-0.0133125	0.00535264		4.12987	0.268675	0.080551	0.087921	0.0955744
	4.2332	0.17	0.075	0.075	0.03	0.1	0.065	0.075	0.03			4.2332	0.0727963	0.0149012	0.00387677	-0.000132948		4.2332	0.26825	0.140478	0.15177	0.0577306
	4.33653	0.25	0.005	0.08	0.05	0.11	0.015	0.04	0.03			4.33653	0.135815	-0.00510632	0.0353368	0.0158069		4.33653	0.360799	0.019651	0.122126	0.0842557
	4.43987	0.245	0.07	0.05	0.065	0.095	0.02	0.05	0.045			4.43987	0.150683	0.0498169	-0.00408706	0.0165289		4.43987	0.335647	0.0926486	0.0973783	0.106728
	4.5432	0.21	0.055	0.065	0.05	0.1	0.045	0.065	0.03			4.5432	0.112176	0.0105582	-0.00208259	0.0247829		4.5432	0.313603	0.0967838	0.126148	0.078741
	4.64653	0.23	0.055	0.06	0.015	0.11	0.035	0.05	0.005			4.64653	0.11546	0.0225551	0.00570822	0.0144205		4.64653	0.335729	0.0935802	0.11462	0.0207422
	4.74987	0.155	0.055	0.04	0.045	0.075	0.015	0.06	0.005			4.74987	0.0775261	0.04235	-0.0193272	0.0448902		4.74987	0.225472	0.0695062	0.0985722	0.04931
	4.8532	0.205	0.045	0.035	-0.005	0.065	0.025	0.055	0.025			4.8532	0.136812	0.0230143	-0.0242145	-0.0348242		4.8532	0.271289	0.0739628	0.09364	0.0192932
	4.95653	0.16	0.055	0.075	0.04	0.07	0.065	0.075	0			4.95653	0.0899454	-0.00636642	-0.00487662	0.0445642		4.95653	0.227984	0.122155	0.15314	0.0410487
	5.05987	0.185	0.015	0.06	0.06	0.075	0.005	0.05	0.03			5.05987	0.107205	0.0151466	0.0128375	0.0333561		5.05987	0.258908	0.0125496	0.108345	0.0939305
	5.1632	0.19	0.02	0.075	0.055	0.08	0.02	0.055	0.005			5.1632	0.112073	-0.0035076	0.0230381	0.0566602		5.1632	0.269574	0.0440251	0.132315	0.0522372

## Sheet: Figure 4
Fig 4a		Initial rates (hr-1)
		WT	err	swap	err	TTSS	err
	S63	3.78	0.22	1.9	0.11
	S73	0.673	0.023	1.546	0.069
	T91	0.494	0.018	0.7	0.027
	T93	0.423	0.019	0.349	0.013
	S					0.585	0.02
	S					0.404	0.018
	T					2.01	0.21
	T					0.095	0.0094
	Errors indicate the standard error determined by least squares fitting
Figure 4b		mean				standard error (n=3)						repeat 1						repeat 2						repeat 3
	time / hrs	S63'	S73'	T91'	T93'	S63'	S73'	T91'	T93'			time / hrs	S63'	S73'	T91'	T93'		time / hrs	S63'	S73'	T91'	T93'		time / hrs	S63'	S73'	T91'	T93'
	0.0998612	0.24	0.18	0.0233333	0.0166667	0.113725	0.0702377	0.00333333	0.0185592			0.0998612	0.299235	0.243442	0.0205107	0.0417542		0.0998612	0.403198	0.256682	0.0267878	0.0267541		0.0998612	0.0239077	0.043426	0.023507	-0.0194232
	0.203195	0.373333	0.306667	0.126667	0.05	0.157092	0.0995546	0.0536449	0.0264575			0.203195	0.550658	0.335473	0.17073	0.0625468		0.203195	0.506131	0.457875	0.186963	0.0891802		0.203195	0.058253	0.121177	0.0178382	-0.000362831
	0.306528	0.46	0.4	0.193333	0.0666667	0.156312	0.104403	0.0688799	0.0392994			0.306528	0.58029	0.41558	0.290554	0.0923287		0.306528	0.650144	0.572418	0.232685	0.123427		0.306528	0.148547	0.214613	0.0569349	-0.00625251
	0.409862	0.49	0.473333	0.216667	0.12	0.158745	0.112596	0.0742369	0.051316			0.409862	0.55043	0.472767	0.269273	0.154382		0.409862	0.725237	0.671026	0.311708	0.185306		0.409862	0.190138	0.280243	0.0726303	0.0209163
	0.513195	0.566667	0.526667	0.23	0.12	0.200361	0.124141	0.0781025	0.06245			0.513195	0.613615	0.58276	0.216963	0.149322		0.513195	0.887009	0.70906	0.367775	0.206186		0.513195	0.19924	0.293145	0.0975416	0.000992066
	0.616528	0.596667	0.543333	0.276667	0.16	0.175246	0.107445	0.0788106	0.0702377			0.616528	0.647021	0.519034	0.298646	0.216583		0.616528	0.873475	0.739289	0.40356	0.244678		0.616528	0.268666	0.372684	0.127956	0.02336
	0.719862	0.61	0.596667	0.336667	0.203333	0.160728	0.107445	0.0924362	0.0821246			0.719862	0.662439	0.624946	0.334828	0.300123		0.719862	0.863812	0.766729	0.504241	0.270899		0.719862	0.308049	0.403664	0.176496	0.0382962
	0.823195	0.623333	0.59	0.313333	0.22	0.144261	0.092376	0.0949269	0.0802081			0.823195	0.677707	0.587598	0.254015	0.307351		0.823195	0.842837	0.754169	0.49964	0.285195		0.823195	0.349221	0.431496	0.187161	0.0612648
	0.926528	0.656667	0.586667	0.343333	0.19	0.151033	0.103655	0.101708	0.0763763			0.926528	0.689527	0.522718	0.289258	0.238036		0.926528	0.904717	0.789758	0.542899	0.290664		0.926528	0.384681	0.453255	0.199609	0.0421544
	1.02986	0.696667	0.656667	0.373333	0.233333	0.141107	0.0783865	0.098714	0.0762306			1.02986	0.750244	0.742506	0.29009	0.263135		1.02986	0.906009	0.73027	0.569806	0.349283		1.02986	0.429713	0.502728	0.255964	0.087864
	1.13319	0.726667	0.603333	0.366667	0.276667	0.153442	0.0735603	0.0856997	0.0895048			1.13319	0.872869	0.537555	0.333918	0.39364		1.13319	0.885873	0.748677	0.528957	0.337375		1.13319	0.419753	0.523296	0.241697	0.098328
	1.23653	0.74	0.636667	0.393333	0.263333	0.131149	0.0578312	0.098714	0.0956266			1.23653	0.836505	0.600214	0.305043	0.284652		1.23653	0.902623	0.749135	0.592089	0.421916		1.23653	0.483475	0.558447	0.282983	0.0866174
	1.33986	0.71	0.676667	0.41	0.256667	0.128582	0.0664162	0.06245	0.079652			1.33986	0.75403	0.67796	0.435737	0.312688		1.33986	0.910429	0.791403	0.502373	0.362906		1.33986	0.470709	0.55602	0.287568	0.102103
	1.4432	0.68	0.67	0.39	0.286667	0.10116	0.06245	0.0953939	0.0835331			1.4432	0.688883	0.644347	0.283037	0.35684		1.4432	0.851795	0.787377	0.579071	0.384071		1.4432	0.495722	0.578035	0.311156	0.124786
	1.54653	0.793333	0.683333	0.443333	0.263333	0.141931	0.0520683	0.0841295	0.0731057			1.54653	0.923423	0.686257	0.37915	0.240581		1.54653	0.946419	0.769475	0.606057	0.402626		1.54653	0.50983	0.594621	0.339387	0.149401
	1.64986	0.73	0.683333	0.39	0.263333	0.109697	0.0600925	0.0964365	0.0726483			1.64986	0.779477	0.65409	0.240892	0.281866		1.64986	0.889377	0.804707	0.5714	0.37753		1.64986	0.521912	0.595049	0.355834	0.134966
	1.7532	0.723333	0.7	0.426667	0.32	0.11348	0.0378594	0.05696	0.0818535			1.7532	0.797591	0.710342	0.37779	0.369551		1.7532	0.865137	0.764537	0.544892	0.434685		1.7532	0.497169	0.628509	0.361299	0.160527
	1.85653	0.74	0.703333	0.403333	0.293333	0.122882	0.0405518	0.0600925	0.0768838			1.85653	0.775621	0.706609	0.320873	0.262335		1.85653	0.928202	0.768144	0.524985	0.444361		1.85653	0.509907	0.628196	0.374607	0.178608
	1.95987	0.736667	0.686667	0.406667	0.293333	0.103333	0.0504425	0.0982061	0.0635959			1.95987	0.838548	0.711425	0.275944	0.295146		1.95987	0.83614	0.756366	0.60295	0.39939		1.95987	0.52696	0.587502	0.34197	0.178308
	2.0632	0.703333	0.683333	0.386667	0.293333	0.069602	0.0405518	0.103976	0.0731057			2.0632	0.685547	0.685739	0.208464	0.26862		2.0632	0.8284	0.749761	0.568864	0.425341		2.0632	0.585326	0.612688	0.378782	0.180806
	2.16653	0.723333	0.733333	0.433333	0.306667	0.0933333	0.0425572	0.105883	0.0440959			2.16653	0.748862	0.759524	0.287582	0.289161		2.16653	0.870489	0.791925	0.643116	0.393355		2.16653	0.551542	0.64526	0.373851	0.240104
	2.26987	0.71	0.72	0.456667	0.336667	0.0964365	0.0305505	0.0920748	0.0635959			2.26987	0.679882	0.737623	0.345007	0.333536		2.26987	0.88652	0.757213	0.639909	0.454038		2.26987	0.56209	0.664316	0.377174	0.225779
	2.3732	0.756667	0.703333	0.443333	0.326667	0.0920748	0.0296273	0.075351	0.074461			2.3732	0.802061	0.690883	0.319721	0.291858		2.3732	0.886003	0.75998	0.576303	0.472132		2.3732	0.578925	0.655306	0.433309	0.224711
	2.47653	0.793333	0.723333	0.42	0.333333	0.117237	0.0491031	0.0781025	0.0581187			2.47653	0.929432	0.693059	0.288032	0.32279		2.47653	0.888281	0.823078	0.557395	0.436628		2.47653	0.563843	0.661304	0.409116	0.238997
	2.57987	0.726667	0.736667	0.45	0.353333	0.110504	0.0409607	0.104403	0.0617342			2.57987	0.672919	0.752317	0.275242	0.330757		2.57987	0.938247	0.79798	0.63755	0.474384		2.57987	0.572582	0.657694	0.426961	0.257092
	2.6832	0.743333	0.716667	0.41	0.343333	0.0845248	0.0440959	0.11547	0.075351			2.6832	0.721009	0.697096	0.208724	0.29638		2.6832	0.898545	0.800072	0.605471	0.490569		2.6832	0.609673	0.649562	0.4097	0.236934
	2.78653	0.803333	0.723333	0.46	0.34	0.121701	0.0523874	0.0781025	0.057735			2.78653	0.855287	0.709679	0.323699	0.340912		2.78653	0.975771	0.81618	0.586183	0.442062		2.78653	0.57157	0.640305	0.474982	0.239206
	2.88987	0.793333	0.75	0.453333	0.336667	0.109138	0.0208167	0.0664162	0.0523874			2.88987	0.863817	0.735271	0.336036	0.350261		2.88987	0.944442	0.792015	0.57449	0.416298		2.88987	0.575503	0.716486	0.449423	0.244501
	2.9932	0.78	0.716667	0.47	0.336667	0.0986577	0.034801	0.0832666	0.0768838			2.9932	0.804541	0.710598	0.348114	0.27209		2.9932	0.940869	0.784363	0.629019	0.48555		2.9932	0.600724	0.657886	0.42728	0.249766
	3.09653	0.743333	0.76	0.48	0.366667	0.101708	0.0503322	0.085049	0.0617342			3.09653	0.692281	0.804491	0.348938	0.301919		3.09653	0.939246	0.815649	0.641178	0.486737		3.09653	0.595678	0.659991	0.450749	0.314991
	3.19987	0.72	0.716667	0.46	0.363333	0.0950438	0.0440959	0.0585947	0.0617342			3.19987	0.627763	0.648418	0.372579	0.337074		3.19987	0.91319	0.799068	0.568662	0.483924		3.19987	0.623642	0.695707	0.436198	0.2743
	3.3032	0.786667	0.733333	0.446667	0.346667	0.108985	0.0433333	0.0664162	0.0622718			3.3032	0.831488	0.729163	0.334442	0.298038		3.3032	0.948625	0.805744	0.558191	0.465731		3.3032	0.580797	0.664484	0.449015	0.27035
	3.40653	0.756667	0.786667	0.453333	0.33	0.098714	0.0536449	0.0895048	0.06			3.40653	0.865384	0.848787	0.297599	0.266043		3.40653	0.840022	0.827148	0.608906	0.451594		3.40653	0.562843	0.68198	0.449791	0.27071
	3.50987	0.806667	0.766667	0.453333	0.37	0.104137	0.0633333	0.0811035	0.0550757			3.50987	0.820568	0.825047	0.317791	0.384194		3.50987	0.978414	0.832523	0.604969	0.462884		3.50987	0.623542	0.638047	0.435228	0.267596
	3.6132	0.753333	0.773333	0.49	0.32	0.0676593	0.0328295	0.052915	0.061101			3.6132	0.801124	0.815693	0.408403	0.277745		3.6132	0.835865	0.788461	0.591265	0.438223		3.6132	0.615858	0.712156	0.466281	0.235845
	3.71653	0.763333	0.74	0.44	0.326667	0.0881917	0.0288675	0.107858	0.0648931			3.71653	0.730253	0.737552	0.240151	0.234831		3.71653	0.928109	0.78958	0.60634	0.453749		3.71653	0.625098	0.69078	0.465355	0.300618
	3.81987	0.783333	0.783333	0.47	0.363333	0.0775314	0.0883805	0.0635085	0.0733333			3.81987	0.837227	0.960364	0.355031	0.291765		3.81987	0.884998	0.700548	0.579731	0.513167		3.81987	0.627387	0.6867	0.465732	0.294354
	3.9232	0.853333	0.786667	0.463333	0.35	0.099387	0.0352767	0.0819214	0.0650641			3.9232	0.993542	0.84417	0.308823	0.280436		3.9232	0.906121	0.79704	0.587079	0.477362		3.9232	0.658062	0.716243	0.494768	0.29074
	4.02653	0.853333	0.763333	0.473333	0.363333	0.147234	0.0466667	0.069602	0.0448454			4.02653	1.10732	0.813266	0.361729	0.340525		4.02653	0.845121	0.809244	0.599201	0.445829		4.02653	0.601156	0.667959	0.459714	0.298082
	4.12987	0.793333	0.783333	0.47	0.34	0.0990511	0.0425572	0.051316	0.0550757			4.12987	0.954269	0.844104	0.397009	0.247587		4.12987	0.824117	0.811929	0.567089	0.440653		4.12987	0.605766	0.695167	0.439517	0.334213
	4.2332	0.84	0.8	0.466667	0.37	0.100167	0.0602771	0.0581187	0.0493288			4.2332	0.947325	0.873422	0.355973	0.357037		4.2332	0.928099	0.849744	0.555896	0.459477		4.2332	0.64218	0.680548	0.481965	0.292738
	4.33653	0.826667	0.776667	0.436667	0.35	0.103333	0.0548736	0.107134	0.0802081			4.33653	0.9265	0.871376	0.262056	0.27747		4.33653	0.93162	0.784436	0.627765	0.514297		4.33653	0.616922	0.682174	0.419345	0.260997
	4.43987	0.82	0.773333	0.436667	0.37	0.10504	0.0491031	0.0949269	0.0450925			4.43987	0.922304	0.862609	0.248068	0.330374		4.43987	0.92876	0.765813	0.560166	0.458974		4.43987	0.613813	0.691544	0.495795	0.317036
	4.5432	0.856667	0.753333	0.44	0.353333	0.0938675	0.0290593	0.0818535	0.0600925			4.5432	1.00132	0.756308	0.275066	0.27071		4.5432	0.893588	0.799294	0.551049	0.470108		4.5432	0.682734	0.700476	0.489411	0.320961
	4.64653	0.803333	0.756667	0.436667	0.366667	0.0768838	0.0384419	0.0731057	0.0366667			4.64653	0.866376	0.789104	0.304822	0.325177		4.64653	0.894996	0.795499	0.546948	0.436402		4.64653	0.652183	0.680602	0.458853	0.330954
	4.74987	0.77	0.756667	0.446667	0.356667	0.0754983	0.0384419	0.103333	0.0366667			4.74987	0.829908	0.788312	0.253642	0.322701		4.74987	0.856566	0.801099	0.603814	0.430349		4.74987	0.61732	0.678715	0.490884	0.323839
	4.8532	0.793333	0.77	0.446667	0.333333	0.0617342	0.0351188	0.0674125	0.075351			4.8532	0.846953	0.812038	0.315572	0.211834		4.8532	0.86328	0.795462	0.552867	0.472826		4.8532	0.673794	0.70369	0.470986	0.323412
	4.95653	0.806667	0.783333	0.446667	0.366667	0.0926163	0.0425572	0.116667	0.0218581			4.95653	0.824144	0.806009	0.233074	0.349838		4.95653	0.956438	0.843037	0.627995	0.413898		4.95653	0.63844	0.699728	0.480987	0.338098
	5.05987	0.79	0.78	0.423333	0.376667	0.0754983	0.0519615	0.0938675	0.0566667			5.05987	0.85259	0.86515	0.244421	0.316326		5.05987	0.875967	0.779766	0.551678	0.485285		5.05987	0.636933	0.692849	0.480268	0.316108
Figure 4c		mean				standard error (n=2)						repeat 1						repeat 2
	time / hrs	S63'	S73'	T91'	T93'	S63'	S73'	T91'	T93'			time / hrs	S	S	T	T		time / hrs	S	S	T	T
	0.0998612	0.075	0.06	0.16	-0.005	0.035	0.01	0.01	0.025			0.0998612	0.0356415	0.0691476	0.154678	0.0243886		0.0998612	0.107536	0.0459427	0.174943	-0.0276784
	0.203195	0.13	0.08	0.2	-0.01	0.01	0.01	0.02	0.01			0.203195	0.11729	0.0698191	0.176269	-0.0209207		0.203195	0.136865	0.0944708	0.222233	0.00301732
	0.306528	0.12	0.14	0.305	0.035	0.02	0	0.005	0.005			0.306528	0.103133	0.136202	0.297487	0.0323663		0.306528	0.138328	0.140038	0.314424	0.0435878
	0.409862	0.185	0.125	0.34	0	0.025	0.005	0.02	0.04			0.409862	0.155098	0.123423	0.319597	0.0388563		0.409862	0.212273	0.133531	0.361234	-0.0399915
	0.513195	0.24	0.165	0.36	0.02	0.02	0.015	0.02	0.01			0.513195	0.255972	0.152152	0.336223	0.00538501		0.513195	0.218704	0.176093	0.377656	0.0252933
	0.616528	0.29	0.16	0.39	0.05	0.02	0.04	0.02	0.02			0.616528	0.310369	0.201442	0.371056	0.0698243		0.616528	0.270051	0.116216	0.405529	0.0299899
	0.719862	0.27	0.225	0.41	0.05	0.03	0.005	0	0.01			0.719862	0.244073	0.222912	0.410149	0.0571869		0.719862	0.298701	0.233452	0.414254	0.0361425
	0.823195	0.31	0.265	0.385	0.105	0.01	0.025	0.015	0.005			0.823195	0.31615	0.291888	0.397439	0.106155		0.823195	0.298497	0.238759	0.370995	0.101413
	0.926528	0.335	0.275	0.41	0.045	0.005	0.005	0	0.035			0.926528	0.331093	0.280658	0.407172	0.0814766		0.926528	0.33799	0.272359	0.414273	0.00721021
	1.02986	0.41	0.295	0.445	0.08	0.02	0.005	0.015	0.03			1.02986	0.426234	0.299853	0.433982	0.0524143		1.02986	0.38582	0.294322	0.460062	0.105697
	1.13319	0.375	0.315	0.395	0.075	0.005	0.005	0.015	0.005			1.13319	0.376586	0.31601	0.405531	0.0801724		1.13319	0.369105	0.308986	0.380015	0.0655849
	1.23653	0.405	0.265	0.385	0.085	0.035	0.015	0.005	0.015			1.23653	0.444416	0.284129	0.377959	0.103564		1.23653	0.374183	0.246479	0.388834	0.0747043
	1.33986	0.455	0.28	0.395	0.08	0.005	0.02	0.025	0.01			1.33986	0.457701	0.300509	0.36756	0.0658175		1.33986	0.44693	0.264664	0.41554	0.0916366
	1.4432	0.455	0.33	0.375	0.125	0.045	0.03	0.015	0.005			1.4432	0.498604	0.36073	0.359725	0.11945		1.4432	0.413146	0.303917	0.390655	0.133073
	1.54653	0.42	0.325	0.37	0.105	0.02	0.015	0.01	0.015			1.54653	0.399552	0.339258	0.3632	0.115904		1.54653	0.43934	0.308047	0.382284	0.0888512
	1.64986	0.465	0.335	0.4	0.15	0.015	0.005	0.02	0.02			1.64986	0.453499	0.33273	0.376544	0.128249		1.64986	0.479171	0.342539	0.418898	0.16543
	1.7532	0.505	0.32	0.395	0.105	0.015	0.02	0.005	0.015			1.7532	0.489967	0.301135	0.386971	0.0940411		1.7532	0.524659	0.335994	0.399591	0.117748
	1.85653	0.48	0.365	0.39	0.095	0	0.005	0.02	0.015			1.85653	0.482629	0.362377	0.372407	0.114881		1.85653	0.478263	0.366621	0.405015	0.0837405
	1.95987	0.5	0.37	0.38	0.125	0.05	0.01	0.02	0.015			1.95987	0.546009	0.381345	0.364022	0.136641		1.95987	0.450802	0.360947	0.400335	0.108056
	2.0632	0.53	0.38	0.345	0.12	0	0	0.005	0.04			2.0632	0.528881	0.384686	0.339656	0.164166		2.0632	0.530569	0.381013	0.348684	0.0784301
	2.16653	0.53	0.385	0.375	0.105	0.01	0.015	0.005	0.005			2.16653	0.522031	0.368046	0.372813	0.114669		2.16653	0.536508	0.3961	0.381572	0.102253
	2.26987	0.55	0.395	0.37	0.115	0.01	0.005	0.01	0.025			2.26987	0.538808	0.388165	0.360294	0.088575		2.26987	0.563161	0.397429	0.378596	0.139884
	2.3732	0.485	0.36	0.345	0.13	0.025	0	0.035	0.02			2.3732	0.460048	0.361879	0.308957	0.150734		2.3732	0.511659	0.35591	0.381866	0.113519
	2.47653	0.54	0.415	0.38	0.1	0.01	0.015	0.02	0.01			2.47653	0.531217	0.42908	0.361267	0.0924171		2.47653	0.548327	0.400552	0.40039	0.111573
	2.57987	0.495	0.385	0.35	0.105	0.035	0.045	0.02	0.005			2.57987	0.533304	0.34265	0.371478	0.0971301		2.57987	0.462121	0.432438	0.329344	0.109089
	2.6832	0.55	0.395	0.405	0.105	0.02	0.015	0.015	0.005			2.6832	0.574655	0.381083	0.420256	0.112904		2.6832	0.530486	0.410022	0.385982	0.098115
	2.78653	0.52	0.375	0.34	0.12	0.01	0.015	0.02	0.01			2.78653	0.514764	0.390462	0.357525	0.133335		2.78653	0.529718	0.360092	0.315436	0.11451
	2.88987	0.515	0.365	0.385	0.13	0.025	0.045	0.035	0.03			2.88987	0.491881	0.323672	0.346509	0.157074		2.88987	0.543828	0.411581	0.423997	0.0997653
	2.9932	0.515	0.435	0.415	0.14	0.005	0.015	0.015	0.04			2.9932	0.523488	0.419424	0.397684	0.18061		2.9932	0.50942	0.449155	0.426252	0.104992
	3.09653	0.515	0.38	0.38	0.175	0.025	0.02	0.03	0.045			3.09653	0.48959	0.398453	0.412857	0.220989		3.09653	0.541917	0.360011	0.34841	0.133484
	3.19987	0.555	0.38	0.365	0.155	0.035	0.08	0.015	0.015			3.19987	0.522185	0.458876	0.378371	0.137166		3.19987	0.589537	0.30392	0.34684	0.170079
	3.3032	0.54	0.44	0.375	0.135	0.01	0	0.005	0.025			3.3032	0.530805	0.443634	0.368879	0.156981		3.3032	0.545886	0.437296	0.380313	0.1145
	3.40653	0.565	0.42	0.38	0.14	0.005	0.01	0.06	0.01			3.40653	0.574963	0.426646	0.436177	0.125764		3.40653	0.558766	0.409027	0.318846	0.145762
	3.50987	0.585	0.42	0.345	0.165	0.015	0.02	0.005	0.005			3.50987	0.603732	0.402518	0.348118	0.1659		3.50987	0.568636	0.442097	0.34409	0.156725
	3.6132	0.52	0.43	0.36	0.145	0.03	0.01	0.01	0.015			3.6132	0.486637	0.442272	0.372934	0.156498		3.6132	0.554591	0.41991	0.348817	0.134114
	3.71653	0.54	0.43	0.39	0.155	0.03	0.02	0.02	0.005			3.71653	0.513338	0.414654	0.408371	0.156712		3.71653	0.566873	0.448211	0.369759	0.151394
	3.81987	0.545	0.4	0.36	0.15	0.025	0.02	0.03	0.01			3.81987	0.520755	0.423124	0.390587	0.141235		3.81987	0.573631	0.382368	0.33222	0.158806
	3.9232	0.61	0.405	0.37	0.175	0.01	0.015	0.02	0.035			3.9232	0.596209	0.41549	0.394939	0.141063		3.9232	0.623072	0.393353	0.348124	0.209694
	4.02653	0.545	0.4	0.385	0.16	0.005	0.01	0.015	0.02			4.02653	0.536022	0.392287	0.397977	0.1434		4.02653	0.549973	0.413703	0.369043	0.177546
	4.12987	0.595	0.4	0.345	0.145	0.065	0.06	0.005	0.015			4.12987	0.656876	0.460537	0.338714	0.160054		4.12987	0.533362	0.33767	0.347172	0.125639
	4.2332	0.565	0.465	0.37	0.16	0.035	0.005	0.03	0.02			4.2332	0.533594	0.469944	0.341675	0.14355		4.2332	0.597379	0.458114	0.398984	0.184262
	4.33653	0.55	0.45	0.34	0.16	0.01	0	0.01	0.02			4.33653	0.542976	0.44636	0.327171	0.18164		4.33653	0.560603	0.451272	0.352377	0.144692
	4.43987	0.555	0.415	0.32	0.12	0.015	0.005	0.02	0.01			4.43987	0.565745	0.410553	0.299382	0.108808		4.43987	0.539717	0.423332	0.339111	0.128245
	4.5432	0.575	0.435	0.375	0.11	0.015	0.005	0.015	0.06			4.5432	0.561928	0.436476	0.394247	0.165876		4.5432	0.586058	0.432825	0.362852	0.0541198
	4.64653	0.605	0.425	0.35	0.165	0.005	0.045	0.05	0.005			4.64653	0.606124	0.472462	0.395072	0.160451		4.64653	0.600949	0.376864	0.297726	0.1696
	4.74987	0.59	0.475	0.36	0.155	0.01	0.015	0.02	0.015			4.74987	0.595084	0.462072	0.338383	0.166224		4.74987	0.579139	0.48739	0.382839	0.142804
	4.8532	0.55	0.405	0.37	0.13	0.02	0.015	0.03	0.04			4.8532	0.571137	0.41916	0.404533	0.171251		4.8532	0.532318	0.393094	0.339807	0.0907105
	4.95653	0.575	0.42	0.34	0.145	0.035	0.01	0.02	0.035			4.95653	0.542722	0.433438	0.358142	0.114608		4.95653	0.610806	0.41197	0.315465	0.179931
	5.05987	0.52	0.475	0.365	0.185	0.02	0.025	0.005	0.005			5.05987	0.537924	0.449141	0.364308	0.183033		5.05987	0.503062	0.503104	0.367026	0.187415
	5.16	0.6	0.485	0.32	0.19	0.01	0.015	0.02	0.02			5.1632	0.609438	0.498273	0.29865	0.214269		5.1632	0.594143	0.467504	0.33942	0.169644

## Sheet: Figure 5
Figure 5a	Control	WT	S63A	S73A	T91A	T93A		Control	WT	2SA	2TA	4A
	0.006667	1	0.945	0.91	1.06	1.33667		0	1	0.665	2.16	0.263333
	0.003333	1	1.225	0.843333	1.29667	1.315		0.003333	1	0.65	2.73667	0.41
	0	1	1	0.84	1.04	0.923333		0.01	1	0.24	2.20333	0.163333
Figure 5b	siControl	siMDB3	siCtrl+JNKi	siMDB3+JNKi	siCtrl+JNK	siMDB3+JNK
	0.98429	2.1935	0.597773	1.91453	4.20236	5.75899
	1.04644	1.94884	0.618662	1.72985	4.33428	6.07964
	0.969267	1.84903	0.527779	1.71279	3.74718	5.29257
Figure 5c	siControl	siTCF4	siCtrl+JNKi	siTCF4+JNKi	siCtrl+JNK	siTCF4+JNK
	0.980887	0.676567	0.628217	0.599036	4.54282	1.06711
	1.00082	0.68227	0.636522	0.578952	4.61853	0.827051
	1.0183	0.592034	0.619667	0.499801	4.07826	0.743659

## Sheet: Figure 6
Figure 6a	MBD3 kinetic	Time
		0	1	1	1
		5	0.67	0.71	0.52
		10	0.14	0.15	0.07
		20	0.04	0.08	0
		50	0.01	0.04	0.01
		80	0.01	0.03	0
		100	0.02	0.06	0.01
Figure 6b	TCF4 Kinetic	Time
		0	0.011851	0.0250153	0.0151267
		5	0.0710988	0.112851	0.0520088
		10	0.279074	0.568556	0.1965
		20	0.898068	0.999373	0.876421
		50	1	1	1
		80	0.268574	0.721457	0.139954
		100	0.012017	0.0511911	0.0149649
Figure 6c	15 min kinetic	WT	2SA	2TA	4A		30 min kinetic	WT	2SA	2TA	4A
		0.440293	2.93944e-05	1	2.79161e-05			0.00011316	6.5674e-05	1	6.6571e-05
		0.572903	2.04611e-05	1	2.16822e-05			0.00012504	9.632e-05	1	9.5573e-05
		0.432816	1.76797e-05	1	1.57603e-05			0.00014415	1.8702e-05	1	1.647e-05
Figure 6d	MBD3 Pulldown	Condition
		WT	1	1	1
		2TA + JNK1	0.02	0.02	0.02
		WT + JNK1	0.02	0.03	0.01
Figure 6e	TCF4 Pulldown	Condition
		WT	0.0284169	0.0169946	0.0177787
		2TA + JNK1	1	1	1
		WT + JNK1	0.0629902	0.0913147	0.0893952

## Sheet: Figure S1
Figure S1b
	residue number	res	helix	beta	coil
	0	G	0.014	0.146	0.527
	1	S	0.008	0.103	0.596
	2	T	0.005	0.077	0.636
	3	A	0.005	0.044	0.668
	4	K	0.006	0.034	0.667
	5	M	0.005	0.04	0.661
	6	E	0.004	0.072	0.628
	7	T	0.008	0.122	0.576
	8	T	0.017	0.148	0.548
	9	F	0.027	0.122	0.573
	10	Y	0.026	0.081	0.62
	11	D	0.034	0.045	0.655
	12	D	0.078	0.021	0.669
	13	A	0.135	0.008	0.7
	14	L	0.148	0.005	0.731
	15	N	0.091	0.008	0.766
	16	A	0.044	0.016	0.745
	17	S	0.022	0.033	0.718
	18	F	0.019	0.063	0.655
	19	L	0.01	0.105	0.586
	20	P	0.008	0.137	0.566
	21	S	0.012	0.114	0.601
	22	E	0.091	0.074	0.565
	23	S	0.224	0.072	0.461
	24	G	0.355	0.097	0.378
	25	P	0.231	0.146	0.463
	26	Y	0.111	0.138	0.574
	27	G	0.046	0.098	0.645
	28	Y	0.047	0.057	0.65
	29	S	0.025	0.065	0.617
	30	N	0.01	0.109	0.576
	31	P	0.006	0.154	0.57
	32	K	0.011	0.117	0.633
	33	I	0.01	0.081	0.682
	34	L	0.007	0.057	0.693
	35	K	0.005	0.041	0.697
	36	Q	0.008	0.029	0.692
	37	S	0.014	0.04	0.666
	38	M	0.022	0.065	0.626
	39	T	0.018	0.093	0.601
	40	L	0.019	0.074	0.625
	41	N	0.024	0.057	0.654
	42	L	0.033	0.05	0.66
	43	A	0.024	0.061	0.64
	44	D	0.023	0.081	0.595
	45	P	0.033	0.074	0.629
	46	V	0.039	0.056	0.678
	47	G	0.034	0.054	0.674
	48	S	0.025	0.06	0.647
	49	L	0.019	0.077	0.613
	50	K	0.009	0.121	0.567
	51	P	0.005	0.172	0.539
	52	H	0.005	0.154	0.583
	53	L	0.007	0.092	0.651
	54	R	0.007	0.047	0.661
	55	A	0.011	0.032	0.636
	56	K	0.015	0.036	0.66
	57	N	0.015	0.044	0.711
	58	S	0.016	0.046	0.748
	59	D	0.025	0.039	0.751
	60	L	0.033	0.04	0.726
	61	L	0.03	0.074	0.68
	62	T	0.017	0.143	0.591
	63	S	0.011	0.19	0.531
	64	P	0.014	0.176	0.553
	65	D	0.017	0.116	0.637
	66	V	0.028	0.062	0.713
	67	G	0.047	0.038	0.711
	68	L	0.059	0.024	0.711
	69	L	0.046	0.022	0.72
	70	K	0.026	0.029	0.714
	71	L	0.015	0.051	0.697
	72	A	0.016	0.087	0.639
	73	S	0.039	0.136	0.567
	74	P	0.09	0.131	0.562
	75	E	0.132	0.069	0.632
	76	L	0.139	0.021	0.707
	77	E	0.1	0.004	0.758
	78	R	0.073	0.012	0.781
	79	L	0.057	0.032	0.755
	80	I	0.039	0.059	0.718
	81	I	0.022	0.077	0.671
	82	Q	0.009	0.071	0.651
	83	S	0.005	0.064	0.65
	84	S	0.006	0.059	0.663
	85	N	0.008	0.077	0.655
	86	G	0.01	0.099	0.621
	87	H	0.01	0.113	0.602
	88	I	0.011	0.151	0.558
	89	T	0.008	0.215	0.527
	90	T	0.004	0.249	0.53
	91	T	0.001	0.254	0.554
	92	P	0.001	0.236	0.532
	93	T	0.002	0.198	0.527
	94	P	0.003	0.147	0.556
	95	T	0.008	0.086	0.619
	96	Q	0.016	0.064	0.643
	97	F	0.025	0.068	0.655
	98	L	0.016	0.09	0.675
	99	C	0.008	0.128	0.684
	100	P	0.006	0.174	0.606
	101	K	0.01	0.143	0.588
	102	N	0.01	0.11	0.602
	103	V	0.01	0.079	0.639
	104	T	0.009	0.072	0.661
	105	D	0.011	0.055	0.683
	106	E	0.012	0.031	0.702
	107	Q	0.015	0.016	0.709
	108	E	0.034	0.014	0.689
	109	G	0.059	0.018	0.68
	110	F	0.082	0.016	0.686
	111	A	0.072	0.011	0.692
	112	E	0.086	0.013	0.667
	113	G	0.108	0.022	0.646
	114	F	0.125	0.025	0.682
	115	V	0.092	0.019	0.766
	116	R	0.092	0.015	0.771
	117	A	0.119	0.012	0.719
	118	L	0.129	0.012	0.682
	119	A	0.1	0.008	0.7
	120	E	0.082	0.01	0.723
	121	L	0.078	0.022	0.744
	122	H	0.046	0.039	0.751
	123	S	0.02	0.048	0.733
	124	Q	0.009	0.054	0.681
	125	N	0.009	0.076	0.622
	126	T	0.005	0.115	0.57
	127	L	0.002	0.13	0.565
	128	P	0.001	0.143	0.582
	129	S	0.002	0.131	0.614
	130	V	0.003	0.12	0.619
	131	T	0.005	0.104	0.61
	132	S	0.008	0.071	0.632
	133	A	0.012	0.04	0.645
	134	A	0.009	0.056	0.64
	135	Q	0.004	0.117	0.566
	136	P	0.002	0.168	0.538
	137	V	0.006	0.151	0.567
	138	N	0.013	0.13	0.599
	139	G	0.026	0.113	0.592
	140	A	0.038	0.072	0.611
	141	G	0.041	0.055	0.626
	142	M	0.032	0.056	0.632
	143	V	0.015	0.089	0.573
	144	A	0.004	0.11	0.516
	145	P	0.002	0.133	0.531
	146	A	0.003	0.107	0.604
	147	V	0.002	0.099	0.647
	148	A	0.002	0.08	0.656
	149	S	0.001	0.095	0.635
	150	V	0.001	0.102	0.624

## Sheet: Figure S4
Figure S4a
	time / hrs	S63	S73	T91	T93
	0.1	0.15	0	0	0.05
	0.2	0.29	0.05	0.06	0.05
	0.31	0.35	0.1	0.05	0.02
	0.41	0.43	0.14	0.1	0.12
	0.51	0.53	0.18	0.13	0.07
	0.62	0.59	0.2	0.14	0.06
	0.72	0.55	0.22	0.14	0.1
	0.82	0.7	0.29	0.14	0.12
	0.93	0.78	0.31	0.2	0.22
	1.03	0.74	0.33	0.17	0.17
	1.13	0.7	0.3	0.14	0.13
	1.24	0.76	0.36	0.2	0.14
	1.34	0.72	0.36	0.19	0.21
	1.44	0.86	0.39	0.19	0.16
	1.55	0.78	0.39	0.24	0.26
	1.65	0.89	0.47	0.15	0.23
	1.75	0.84	0.51	0.23	0.25
	1.86	0.89	0.47	0.3	0.23
	1.96	0.8	0.49	0.23	0.23
	2.06	0.91	0.41	0.28	0.29
	2.17	0.8	0.49	0.29	0.23
	2.27	0.88	0.42	0.26	0.29
	2.37	0.86	0.44	0.26	0.28
	2.48	0.8	0.45	0.32	0.26
	2.58	0.92	0.47	0.29	0.26
	2.68	0.79	0.45	0.28	0.26
	2.79	0.9	0.5	0.28	0.32
	2.89	0.87	0.47	0.34	0.28
	2.99	0.87	0.51	0.26	0.25
	3.1	0.85	0.49	0.28	0.28
	3.2	0.92	0.5	0.32	0.27
	3.3	0.91	0.5	0.28	0.26
	3.41	0.81	0.55	0.3	0.28
	3.51	0.88	0.46	0.23	0.23
	3.61	0.91	0.49	0.33	0.28
	3.72	0.85	0.47	0.31	0.27
	3.82	0.91	0.55	0.28	0.25
	3.92	0.9	0.51	0.37	0.28
	4.03	0.93	0.51	0.33	0.29
	4.13	0.9	0.52	0.34	0.28
	4.23	0.88	0.48	0.28	0.26
	4.34	0.83	0.49	0.3	0.26
	4.44	0.96	0.52	0.29	0.28
	4.54	0.89	0.57	0.31	0.29
	4.65	0.89	0.55	0.34	0.28
	4.75	0.95	0.51	0.37	0.31
	4.85	0.91	0.49	0.36	0.32
	4.96	0.9	0.58	0.34	0.28
	5.06	0.88	0.53	0.35	0.32
Figure S4b
Figure S4c		Lane	pS63	pS73	pT91	pT93
		1	0.130769	0.1936	0.261504	0.315907
		2	0.497902	0.5168	0.588103	0.580645
		3	1	1	1	1
Figure S4d		Lane	pS63	pS73	pT91	pT93
		1	0.235232	0.201439	0.18129	0.170313
		2	0.663502	0.513669	0.532258	0.585156
		3	1	1	1	1

## Sheet: Figure S5
Figure S5a			WT (from Fig. 1c)						S63A					S73A					T91A					T93A					2SA
			mean
		time / hrs	S63	S73	T91	T93		time / hrs	S73	T91	T93		time / hrs	S63	T91	T93		time / hrs	S63	S73	T93		time / hrs	S63	S73	T91		time / hrs	T91	T93
		0.0998612	0.366667	0.0333333	0.04	0.07		0.188472	0.0658209	0.0435136	0.0475559		0.189862	0.331217	0.038238	0.0620725		0.202362	0.301387	0.0674978	0.149774		0.177362	0.237436	0.0390439	0.00816782		0.194028	0.00889057	0.0555554
		0.203195	0.63	0.11	0.0666667	0.06		0.395138	0.136866	0.0797031	0.0714428		0.396528	0.544119	0.0271969	0.0398386		0.409028	0.464295	0.108411	0.234545		0.384028	0.355336	0.0742713	0.0768101		0.400695	0.108334	0.0566152
		0.306528	0.69	0.173333	0.13	0.113333		0.601805	0.208424	0.0716512	0.104446		0.603195	0.694048	0.0585819	0.0836904		0.615695	0.651208	0.201391	0.310769		0.590695	0.562841	0.185266	0.068368		0.607362	0.152894	0.0913377
		0.409862	0.756667	0.22	0.186667	0.163333		0.808472	0.260748	0.0951127	0.107957		0.809862	0.762102	0.0913239	0.0996843		0.822362	0.709638	0.283121	0.333717		0.797362	0.661367	0.192445	0.126638		0.814028	0.185364	0.101354
		0.513195	0.826667	0.28	0.19	0.156667		1.01514	0.296985	0.158015	0.149999		1.01653	0.777106	0.119004	0.117882		1.02903	0.714198	0.304104	0.383711		1.00403	0.654224	0.212076	0.144482		1.02069	0.182204	0.111138
		0.616528	0.846667	0.316667	0.223333	0.176667		1.22181	0.329005	0.20853	0.147823		1.2232	0.857601	0.11885	0.125635		1.23569	0.780149	0.319972	0.379502		1.2107	0.727375	0.288797	0.146657		1.22736	0.249325	0.196906
		0.719862	0.863333	0.333333	0.216667	0.19		1.42847	0.301519	0.185588	0.196042		1.42986	0.883867	0.158059	0.118463		1.44236	0.799263	0.365043	0.401566		1.41736	0.75274	0.321907	0.177817		1.43403	0.215123	0.205124
		0.823195	0.95	0.366667	0.26	0.226667		1.63514	0.349146	0.248747	0.199983		1.63653	0.860158	0.164867	0.148248		1.64903	0.763688	0.394036	0.421766		1.62403	0.778949	0.351436	0.209699		1.6407	0.197117	0.20158
		0.926528	0.963333	0.36	0.26	0.26		1.8418	0.375512	0.241622	0.186309		1.84319	0.895947	0.182511	0.199622		1.8557	0.843195	0.416164	0.424684		1.83069	0.783743	0.374879	0.227897		1.84736	0.249748	0.218299
		1.02986	0.87	0.373333	0.333333	0.216667		2.04847	0.385926	0.227925	0.20852		2.04986	0.844953	0.209006	0.189		2.06236	0.758957	0.393579	0.420224		2.03736	0.795479	0.391652	0.225971		2.05403	0.223311	0.208159
		1.13319	0.936667	0.426667	0.316667	0.276667		2.25514	0.415154	0.290679	0.248198		2.25653	0.91206	0.225752	0.224086		2.26903	0.793073	0.439656	0.417622		2.24403	0.840638	0.434871	0.248001		2.2607	0.221157	0.187503
		1.23653	0.92	0.403333	0.333333	0.293333		2.46181	0.366697	0.298181	0.26368		2.46319	0.936306	0.228669	0.205559		2.47569	0.817374	0.456611	0.40819		2.4507	0.773952	0.425417	0.25484		2.46736	0.237767	0.154481
		1.33986	0.953333	0.436667	0.34	0.306667		2.66847	0.419795	0.272614	0.267358		2.66986	0.92878	0.266956	0.198903		2.68236	0.813397	0.458529	0.40827		2.65736	0.823409	0.433361	0.272163		2.67403	0.181753	0.148199
		1.4432	0.946667	0.443333	0.35	0.28		2.87514	0.405416	0.29568	0.246955		2.87653	0.919969	0.225605	0.208098		2.88903	0.822835	0.445738	0.422911		2.86403	0.77676	0.456282	0.276838		2.88069	0.267786	0.230193
		1.54653	0.953333	0.44	0.35	0.296667		3.08181	0.40809	0.300466	0.282439		3.08319	0.90948	0.265114	0.262487		3.0957	0.782884	0.462284	0.42128		3.0707	0.769679	0.458793	0.316301		3.08736	0.243128	0.219797
		1.64986	0.93	0.486667	0.386667	0.313333		3.28847	0.434154	0.302913	0.288216		3.28986	0.929067	0.24026	0.243896		3.30236	0.844473	0.451404	0.417791		3.27736	0.819417	0.484853	0.310406		3.29403	0.271176	0.166629
		1.7532	0.963333	0.463333	0.393333	0.31		3.49514	0.440547	0.321185	0.27793		3.49653	0.927978	0.254833	0.265356		3.50903	0.801368	0.475702	0.446925		3.48403	0.82745	0.452286	0.291927		3.50069	0.267387	0.158407
		1.85653	0.913333	0.5	0.366667	0.296667		3.7018	0.447139	0.336505	0.27961		3.7032	0.918971	0.250232	0.236381		3.7157	0.787102	0.460262	0.380434		3.69069	0.75114	0.490524	0.336144		3.70736	0.171149	0.236246
		1.95987	0.973333	0.5	0.356667	0.293333		3.90847	0.424791	0.313258	0.27014		3.90986	0.967641	0.273648	0.219169		3.92236	0.812439	0.456594	0.384808		3.89736	0.804076	0.501219	0.33572		3.91403	0.214919	0.191262
		2.0632	0.96	0.463333	0.34	0.336667		4.11514	0.406888	0.319128	0.310185		4.11653	0.945834	0.28385	0.234098		4.12903	0.806181	0.507373	0.405311		4.10403	0.783431	0.483944	0.353376		4.1207	0.270493	0.160227
		2.16653	1.03	0.516667	0.4	0.326667		4.32181	0.429555	0.363987	0.30481		4.3232	0.940671	0.288542	0.25741		4.3357	0.7623	0.466851	0.397313		4.31069	0.824153	0.512623	0.374998		4.32736	0.251211	0.181503
		2.26987	1.00667	0.476667	0.38	0.326667		4.52847	0.446523	0.322646	0.312547		4.52986	0.91444	0.298738	0.244489		4.54236	0.794726	0.486695	0.407087		4.51736	0.769203	0.506412	0.363507		4.53403	0.265168	0.202184
		2.3732	1.02	0.503333	0.36	0.37		4.73514	0.424377	0.401542	0.326433		4.73653	0.940832	0.313754	0.267744		4.74903	0.78261	0.485321	0.397359		4.72403	0.801723	0.487946	0.35956		4.74069	0.251523	0.099386
		2.47653	1.00333	0.533333	0.416667	0.363333		4.9418	0.434617	0.357344	0.326859		4.9432	0.935384	0.293198	0.242928		4.9557	0.79724	0.482469	0.403674		4.9307	0.794188	0.50412	0.359089		4.94736	0.255938	0.202555
		2.57987	0.993333	0.49	0.393333	0.38		5.14847	0.413564	0.344439	0.309713		5.14986	0.928021	0.294731	0.272194		5.16236	0.755259	0.477177	0.392077		5.13736	0.775688	0.528805	0.335167		5.15403	0.238329	0.199443
		2.6832	0.963333	0.513333	0.38	0.32		5.35514	0.439543	0.326278	0.344058		5.35653	0.894064	0.326888	0.269451		5.36903	0.771755	0.494637	0.401486		5.34403	0.793618	0.49005	0.360721		5.36069	0.203791	0.231297
		2.78653	1.05333	0.496667	0.426667	0.37		5.5618	0.397714	0.37252	0.31434		5.5632	0.914256	0.302255	0.30688		5.57569	0.777069	0.470883	0.411301		5.5507	0.768857	0.513359	0.345282		5.56736	0.290155	0.196575
		2.88987	1.00333	0.47	0.406667	0.35		5.76847	0.415911	0.338519	0.277875		5.76986	0.930277	0.318046	0.27095		5.78236	0.781099	0.48962	0.375308		5.75736	0.801169	0.490782	0.385849		5.77403	0.192383	0.193151
		2.9932	0.933333	0.493333	0.413333	0.366667		5.97514	0.42716	0.365125	0.318301		5.97653	0.943907	0.315677	0.242169		5.98903	0.792771	0.475422	0.380101		5.96403	0.814621	0.509344	0.37374		5.98069	0.234475	0.13202
		3.09653	0.986667	0.503333	0.383333	0.346667		6.1818	0.43221	0.367258	0.287007		6.1832	0.898877	0.297605	0.261507		6.19569	0.80678	0.458675	0.386109		6.1707	0.79381	0.483986	0.363965		6.18736	0.240685	0.151548
		3.19987	1.05333	0.53	0.4	0.373333
		3.3032	1.03	0.533333	0.41	0.363333
		3.40653	1.05333	0.543333	0.43	0.373333
		3.50987	1.00667	0.563333	0.4	0.32
		3.6132	0.946667	0.533333	0.41	0.36
		3.71653	1.01333	0.553333	0.423333	0.35
		3.81987	0.976667	0.543333	0.43	0.32
		3.9232	0.976667	0.543333	0.436667	0.37
		4.02653	0.99	0.543333	0.443333	0.376667
		4.12987	1.04	0.523333	0.383333	0.353333
		4.2332	0.996667	0.543333	0.413333	0.363333
		4.33653	1.00667	0.563333	0.423333	0.336667
		4.43987	1.09333	0.543333	0.433333	0.386667
		4.5432	1.00333	0.476667	0.433333	0.373333
		4.64653	1.00667	0.516667	0.4	0.386667
		4.74987	1.05333	0.586667	0.41	0.34
		4.8532	1	0.536667	0.423333	0.356667
		4.95653	0.986667	0.566667	0.453333	0.363333
		5.05987	0.996667	0.55	0.43	0.33
		5.1632	0.973333	0.546667	0.44	0.363333
		5.26653	1.02333	0.556667	0.426667	0.346667
		5.36987	1.07667	0.523333	0.47	0.366667
		5.4732	1.05	0.523333	0.443333	0.323333
		5.57653	1.04333	0.546667	0.4	0.386667
		5.67987	1.05	0.566667	0.44	0.396667
		5.7832	1.05667	0.54	0.433333	0.356667
		5.88653	1.05667	0.563333	0.44	0.346667
		5.98987	1.13333	0.523333	0.403333	0.336667
		6.0932	1.02667	0.54	0.43	0.323333
		6.19	0.996667	0.556667	0.463333	0.353333

## Sheet: Figure S6
Figure S6a
Figure S6b
Figure S6c
Figure S6d
Figure S6e
Figure S6f
		TCF4

[truncated: 1 more sheets: Figure S7]
